# Supplementary material for: Time to Complete Clinical Recovery and Its Predictors in Bell’s Palsy Patients Receiving Acupuncture: A Prospective Cohort Study
Source: Medicina (Kaunas). 2026 Jun 29;62(7):1248. doi: 10.3390/medicina62071248 (PMC13413483; doi:10.3390/medicina62071248)
Supplement: Supplementary file 1 [file medicina-62-01248-s001.zip]

Archive with 3 entries (3 files):
- Supplementary File S1-STROBE_Statement.pdf
- Supplementary_Table S2_Acupuncture_Protocol.pdf
- Supplementary_Table_S1_STRICTA.pdf
